# Supplementary material for: Mindfulness for the self‐management of negative coping, rumination and fears of compassion in people with cancer: An exploratory study
Source: Cancer Rep (Hoboken). 2022 Dec 27;6(3):e1761. doi: 10.1002/cnr2.1761 (PMC10026318; doi:10.1002/cnr2.1761)
Supplement: Supplementary file 1 — Appendix S1. Supporting Information [file CNR2-6-e1761-s001.zip]

Archive with 2 entries (2 files):
- Cancer Reports - Supplementary Information.docx
- Cancer Reports Appendix.docx
